# Supplementary material for: Field evaluation of HIV point-of-care testing for early infant diagnosis in Cape Town, South Africa
Source: PLoS One. 2017 Dec 20;12(12):e0189226. doi: 10.1371/journal.pone.0189226 (PMC5738050; doi:10.1371/journal.pone.0189226)
Supplement: S1 Data — (XLSX) [file pone.0189226.s001.xlsx]

## Sheet: Sheet1
Site (Obs Hosp =1; Community care centre = 2)	Study Number	Patient Number	First Test of Patient=1 Repeated tests=2/3 New Specimen, second test=0	Time of Specimen Collection	POC Operator	Time POC Test Started	POC Test Result	Error Code	SOC Result	Comments	Age in Days
1	1	1	1	1904-01-01 11:00:00	10	1904-01-01 16:00:00	Error	23020	Negative		62
1	4	1	2	1904-01-01 11:00:00	10	1904-01-01 11:20:00	Error	23020	Negative		62
1	5	2	1	1904-01-01 13:40:00	10	1904-01-01 13:30:00	Negative		Negative		2
1	6	3	1	1904-01-01 14:30:00	14	1904-01-01 13:00:00	Negative		Negative		1
1	7	4	1	1904-01-01 10:00:00	10	1904-01-01 10:02:00	Negative		Negative		1
1	8	5	1	1904-01-01 15:00:00	10	1904-01-01 16:00:00	Error	23020	Negative		0
1	9	5	2	1904-01-01 15:00:00	10	1904-01-01 17:00:00	Negative		Negative		0
1	10	6	1	1904-01-01 16:00:00	10	1904-01-01 18:00:00	Error	23020	Negative		1
1	11	6	2	1904-01-01 16:00:00	10	1904-01-01 20:30:00	Error	23020	Negative		1
1	12	7	1	1904-01-01 11:53:00	10	1904-01-01 11:53:00	Negative		Negative		0
1	13	8	1	1904-01-01 12:30:00	10	1904-01-01 12:58:00	Negative		Negative		0
1	15	6	3	1904-01-01 16:00:00	28	1904-01-01 09:05:00	Error	23020	Negative		1
1	16	10	1	1904-01-01 11:30:00	10	1904-01-01 12:00:00	Positive		Positive		62
1	17	1111	1	1904-01-01 11:30:00	10	1904-01-01 13:30:00	Positive		Positive		62
1	18	11	1	1904-01-01 11:00:00	10	1904-01-01 14:15:00	Negative		Negative		1
1	19	12	1	1904-01-01 12:30:00	10		Negative		Negative		3
1	20.25	13	1	1904-01-01 13:15:00	1	1904-01-01 13:20:00	Error	24001	Negative		2
1	21.375	13	2	1904-01-01 13:15:00	9	1904-01-01 14:20:00	Error	23020	Negative		2
1	22.5	13	3	1904-01-01 13:15:00	10	1904-01-01 16:45:00	Error	23020	Negative		2
1	23.625	14	1	1904-01-01 15:00:00	9	1904-01-01 15:00:00	Negative		Negative		4
1	24.75	15	1	1904-01-01 13:30:00	18	1904-01-01 13:35:00	Negative		Negative		3
1	25.875	16	1	1904-01-01 19:00:00	1	1904-01-01 19:30:00	Error	23020	Negative		0
1	27	16	2	1904-01-01 19:00:00	1	1904-01-01 21:50:00	Error	24001	Negative		0
1	28.125	17	1	1904-01-01 15:20:00	9	1904-01-01 15:20:00	Error	23020	Negative		0
1	29.25	18	1	1904-01-01 16:30:00	11	1904-01-01 16:30:00	Error	24001	Negative		0
1	30.375	18	1	1904-01-01 18:10:00	23	1904-01-01 18:10:00	Negative		Negative		0
1	32.625	19	1	1904-01-01 10:00:00	11	1904-01-01 10:10:00	Error	24001	Negative		0
1	33.75	19	2	1904-01-01 10:00:00	11	1904-01-01 11:52:00	Negative		Negative		0
1	34.875	20	1	1904-01-01 21:00:00	9	1904-01-01 21:20:00	Error	24001	Negative		0
1	36	20	2	1904-01-01 21:00:00	9	1904-01-01 09:00:00	Negative		Negative		0
1	37.125	21	1	1904-01-01 11:30:00	18	1904-01-01 13:10:00	Error	23020	Negative		1
1	38.25	22	1	1904-01-01 11:30:00	18	1904-01-01 14:30:00	Error	24001	Negative		1
1	39.375	23	1	1904-01-01 16:00:00	10	1904-01-01 17:00:00	Error	23020	Negative		0
1	40.5	23	2	1904-01-01 16:00:00	22	1904-01-01 17:01:00	Negative		Negative		0
1	41.625	24	1	1904-01-01 15:30:00	1	1904-01-01 15:30:00	Error	24001	Negative		2
1	42.75	24	2	1904-01-01 17:00:00	22	1904-01-01 17:00:00	Error	23020	Negative		2
1	43.875	25	1	1904-01-01 14:00:00	1	1904-01-01 14:10:00	Negative		Negative		3
1	45	26	1	1904-01-01 14:00:00	10	16:21	Error	23020	Negative		0
1	46.125	26	2	1904-01-01 14:00:00	10	1904-01-01 17:40:00	Error	23020	Negative		1
1	47.25	27	1	1904-01-01 14:00:00	14	1904-01-01 18:45:00	Error	24001	Negative		1
1	48.375	28	1	1904-01-01 12:45:00	9	1904-01-01 12:55:00	Error	23020	Negative		0
1	49.5	28	2	1904-01-01 12:45:00	9	1904-01-01 14:00:00	Negative		Negative		0
1	50.625	29	1	1904-01-01 13:40:00	18	1904-01-01 14:48:00	Negative		Negative		1
1	51.75	30	1	1904-01-01 09:50:00	1	1904-01-01 10:00:00	Error	24001	Negative		1
1	52.875	30	2	1904-01-01 09:50:00	1	1904-01-01 14:00:00	Error	23020	Negative		1
1	54	31	1	1904-01-01 14:37:00	19	1904-01-01 14:37:00	Negative		Negative		3
1	55.125	32	1	1904-01-01 09:00:00	10	1904-01-01 17:25:00	Negative		Negative		1
1	56.25	33	1	1904-01-01 13:00:00	9	1904-01-01 13:10:00	Error	23020	Negative		1
1	57.375	34	1	1904-01-01 13:00:00	10	1904-01-01 14:40:00	Positive		Positive		1
1	58.5	35	1	1904-01-01 07:00:00	10	1904-01-01 09:30:00	Error	23020	Negative		0
1	59.625	35	2	1904-01-01 07:00:00	10	1904-01-01 18:51:00	Negative		Negative		0
1	60.75	36	1	1904-01-01 18:15:00	22	1904-01-01 18:51:00	Negative		Negative		0
1	61.875	37	1	1904-01-01 13:00:00	1	1904-01-01 14:00:00	Negative		Negative		2
1	63	38	1	1904-01-01 10:00:00	9	1904-01-01 10:50:00	Error	24001	Negative		0
1	64.125	39	1	1904-01-01 18:00:00	22	1904-01-01 18:20:00	Error	23020	Positive		0
1	65.25	40	1	1904-01-01 12:30:00	17	1904-01-01 13:00:00	Error	23020	Negative		0
1	66.375	40	2	1904-01-01 12:30:00	17	1904-01-01 14:45:00	Error	10002	Negative		0
1	67.5	40	3	1904-01-01 12:30:00	10	1904-01-01 15:45:00	Error	23020	Negative		0
1	68.625	39	1	1904-01-01 11:00:00	10	1904-01-01 12:11:00	Error	23020	Positive		2
1	69.75	41	1	1904-01-01 14:45:00	1	1904-01-01 15:00:00	Error		Negative	Test not performed; orange button stuck	1
1	70.875	42	1	1904-01-01 11:00:00	22	1904-01-01 09:15:00	Negative		Negative	Start of new machine	3
1	72	43	1	1904-01-01 14:00:00	10		Error	23020	Negative		1
1	73.125	44	1	1904-01-01 14:00:00	10	1904-01-01 12:15:00	Negative		Negative		0
1	74.25	45	1	1904-01-01 20:00:00	10	1904-01-01 13:18:00	Error	23020	Negative		0
1	75.375	46	1	1904-01-01 10:00:00	10	1904-01-01 15:25:00	Negative		Negative		0
1	76.5	43	2	1904-01-01 14:00:00	10	1904-01-01 16:33:00	Negative		Negative		1
1	77.625	45	2	1904-01-01 20:00:00	29	1904-01-01 17:44:00	Error	23020	Negative		0
1	78.75	48	1	1904-01-01 15:45:00	9	1904-01-01 15:45:00	Negative		Negative		0
1	79.875	49	1	1904-01-01 13:00:00	14	1904-01-01 14:20:00	Error	24001	Negative		0
1	81	49	2	1904-01-01 13:00:00	10	1904-01-01 15:50:00	Negative		Negative		0
1	82.125	50	1	1904-01-01 16:15:00	22	16:39	Negative		Negative		0
1	83.25	1149	1	1904-01-01 20:00:00	14	1904-01-01 11:25:00	Negative		Negative		0
1	84.375	52	1	1904-01-01 10:00:00	14	1904-01-01 11:45:00	Negative		Negative		2
1	85.5	53	1	1904-01-01 12:15:00	7	1904-01-01 12:30:00	Negative		Negative		0
1	86.625	54	1	1904-01-01 11:15:00	25	1904-01-01 11:40:00	Negative		Negative		0
1	87.75	55	1	1904-01-01 11:30:00	7	1904-01-01 11:45:00	Negative		Negative		1
1	88.875	56	1	1904-01-01 13:15:00	1	1904-01-01 13:40:00	Negative		Negative		3
1	90	57	1	1904-01-01 08:00:00	25	1904-01-01 08:00:00	Negative		Negative		2
1	91.125	58	1	1904-01-01 09:00:00	1	1904-01-01 13:00:00	Negative		Negative		0
1	92.25	59	1	1904-01-01 12:00:00	14	1904-01-01 12:40:00	Negative		Negative		1
1	93.375	60	1	1904-01-01 13:00:00	14	1904-01-01 15:18:00	Negative		Negative		1
1	94.5	61	1	1904-01-01 11:45:00	6	1904-01-01 11:45:00	Negative		Negative		0
1	95.625	62	1	1904-01-01 16:30:00	6	1904-01-01 16:30:00	Negative		Negative		0
1	96.75	63	1	1904-01-01 17:50:00	10	1904-01-01 16:15:00	Negative		Negative		1
1	97.875	64	1	1904-01-01 09:15:00	10	1904-01-01 17:50:00	Error	23020	Negative		1
1	99	64	2	1904-01-01 11:15:00	10	1904-01-01 09:15:00	Negative		Negative		1
1	100.125	65	1	1904-01-01 11:00:00	9	1904-01-01 11:15:00	Negative		Negative		1
1	101.25	66	1	1904-01-01 12:52:00	9	1904-01-01 12:52:00	Negative		Negative		5
1	102.375	67	1	1904-01-01 10:53:00	17	1904-01-01 10:53:00	Error	23020	Negative		2
1	103.5	67	2	1904-01-01 15:30:00	17	1904-01-01 15:30:00	Negative		Negative		2
1	104.625	68	1	1904-01-01 13:00:00	10	1904-01-01 17:28:00	Negative		Negative		1
1	105.75	69	1	1904-01-01 18:00:00	25	1904-01-01 18:00:00	Negative		Negative		0
1	106.875	70	2	1904-01-01 12:00:00	10	1904-01-01 15:14:00	Error	24005	Negative		1
1	108	70	3	1904-01-01 12:00:00	10	1904-01-01 17:00:00	Error	12000	Negative		1
1	109.125	71	1	1904-01-01 12:00:00	2	1904-01-01 12:05:00	Negative		Negative		1
1	110.25	72	1	1904-01-01 14:00:00	9	1904-01-01 14:00:00	Negative		Negative		73
1	111.375	73	1	1904-01-01 11:00:00	2	1904-01-01 11:25:00	Error		Negative		1
1	112.5	70	1	1904-01-01 12:00:00	10	1904-01-01 17:05:00	Error	12000	Negative		1
1	113.625	74	1	1904-01-01 08:00:00	14	1904-01-01 08:15:00	Negative		Negative		1
1	114.75	75	1	1904-01-01 10:30:00		1904-01-01 11:30:00	Negative		Negative		1
1	115.875	73	2	1904-01-01 11:18:00	2	1904-01-01 11:18:00	Negative		Negative		32
1	117	76	1	1904-01-01 09:30:00	1	1904-01-01 09:45:00	Negative		Negative		1
1	118.125	77	1	1904-01-01 13:30:00	9	1904-01-01 13:30:00	Negative		Negative		0
1	119.25	78	1	1904-01-01 14:46:00	9	1904-01-01 14:46:00	Negative		Negative		1
1	120.375	79	1	1904-01-01 11:34:00	22	1904-01-01 11:34:00	Negative		Negative		1
1	121.5	80	1	1904-01-01 14:02:00	9	1904-01-01 14:02:00	Negative		Negative		2
1	122.625	81	1	1904-01-01 16:10:00	9	1904-01-01 16:12:00	Positive		Positive	4163 cp/ml	1
1	123.75	82	1	1904-01-01 09:20:00	1	1904-01-01 09:35:00	Negative		Negative		0
1	124.875	83	1	1904-01-01 18:00:00	1	1904-01-01 19:20:00	Negative		Negative		0
1	126	84	1	1904-01-01 10:17:00	9	1904-01-01 10:17:00	Negative		Negative		10
1	127.125	85	1	1904-01-01 15:00:00	2	1904-01-01 16:10:00	Negative		Negative		0
1	128.25	86	1	1904-01-01 10:00:00	14	1904-01-01 10:25:00	Negative		Positive	1146	3
1	129.375	87	1	1904-01-01 15:22:00	3	1904-01-01 15:22:00	Negative		Negative		41
1	130.5	88	1	1904-01-01 11:23:00	3	1904-01-01 11:23:00	Negative		Negative		3
1	131.625	89	1	1904-01-01 15:40:00	1	1904-01-01 15:40:00	Negative		Negative		0
1	132.75	90	1	1904-01-01 09:00:00	1	1904-01-01 11:35:00	Negative		Negative		0
1	133.875	91	1	1904-01-01 17:00:00	10	1904-01-01 17:00:00	Negative		Negative		0
1	135	92	1	1904-01-01 21:04:00	2	1904-01-01 21:04:00	Error	23020	Negative		0
1	136.125	93	1	1904-01-01 14:39:00	9	1904-01-01 14:39:00	Negative		Negative		1
1	137.25	94	1	1904-01-01 03:45:00	17	1904-01-01 03:55:00	Error	21303	Negative		0
1	138.375	95	1	1904-01-01 08:00:00	9	1904-01-01 08:10:00	Error	21303	Negative		1
1	139.5	95	2	1904-01-01 08:00:00	9	1904-01-01 17:56:00	Error		Negative		1
1	140.625	96	1	1904-01-01 11:00:00	14	1904-01-01 10:00:00	Positive		Positive	45384 cp/ml	31
1	141.75	97	1	1904-01-01 12:00:00	9	1904-01-01 12:01:00	Negative		Negative		0
1	142.875	98	1	1904-01-01 12:00:00	2	1904-01-01 12:20:00	Error	23026	Negative		0
1	144	98	2	1904-01-01 12:00:00	9	1904-01-01 13:46:00	Negative		Negative		0
1	145.125	99	1	1904-01-01 13:20:00	14	1904-01-01 13:30:00	Negative		Negative		1
1	146.25	100	1	1904-01-01 10:00:00	11	1904-01-01 10:15:00	Positive		Positive	426752	3
1	147.375	101	1	1904-01-01 10:20:00	14	1904-01-01 11:46:00	Error	23020	Negative		1
1	148.5	101	3	1904-01-01 10:20:00	10	1904-01-01 13:45:00	Positive		Negative	1542 cp/ml	1
1	149.625	102	1	1904-01-01 08:30:00	17	1904-01-01 09:00:00	Negative		Negative		0
1	150.75	101	2	1904-01-01 10:20:00	10	1904-01-01 11:27:00	Positive		Equivocal	2768 cp/ml	1
1	151.875	103	1	1904-01-01 13:00:00	17	1904-01-01 13:10:00	Negative		Negative		1
1	153	104	1	1904-01-01 17:30:00	17	1904-01-01 18:00:00	Negative		Negative		0
1	154.125	105	1	1904-01-01 09:00:00	10	1904-01-01 09:17:00	Negative		Negative		0
1	155.25	106	1	1904-01-01 11:00:00	3	1904-01-01 11:15:00	Negative		Negative		0
1	156.375	101	0	1904-01-01 13:30:00	23	1904-01-01 13:45:00	Negative		Equivocal		4
1	157.5	107	1	1904-01-01 00:30:00	17	1904-01-01 01:20:00	Negative		Negative		0
1	158.625	108	1	1904-01-01 21:00:00	12	21:18	Negative		Negative		0
1	159.75	109	1	1904-01-01 13:30:00	2	1904-01-01 13:40:00	Negative		Negative		0
1	160.875	110	1	1904-01-01 15:30:00	17	1904-01-01 16:30:00	Negative		Negative		0
1	162	111	1	1904-01-01 10:45:00	10	1904-01-01 10:45:00	Negative		Negative		0
1	163.125	112	1	1904-01-01 10:00:00	20	1904-01-01 11:00:00	Negative		Negative		0
1	164.25	113	1	1904-01-01 00:15:00	14	1904-01-01 02:05:00	Negative		Negative		4
1	165.375	34	0	1904-01-01 08:30:00	14	1904-01-01 08:35:00	Positive		Positive	795	86
1	166.5	115	1	1904-01-01 10:00:00	1	1904-01-01 13:00:00	Negative		Negative		0
1	167.625	116	1	1904-01-01 15:00:00	3	1904-01-01 15:00:00	Error	21303	Negative		0
1	168.75	117	2	1904-01-01 18:30:00	1	1904-01-01 18:30:00	Error	21303	Negative		0
1	169.875	117	1	1904-01-01 18:15:00	10	1904-01-01 13:08:00	Error	21305	Negative		0
1	171	118	1	1904-01-01 17:15:00	3	1904-01-01 17:15:00	Error	21303	Negative		1
1	172.125	119	1	1904-01-01 13:30:00	2	1904-01-01 13:30:00	Negative		Negative		2
1	173.25	120	1	1904-01-01 14:00:00	2	1904-01-01 15:30:00	Negative		Negative		0
1	174.375	121	1	1904-01-01 08:40:00	9	1904-01-01 08:45:00	Negative		Negative		1
1	175.5	122	1	1904-01-01 11:10:00	9	1904-01-01 11:26:00	Negative		Negative		1
1	176.625	123	1	1904-01-01 13:50:00	9	1904-01-01 14:07:00	Negative		Negative		5
1	177.75	124	1	1904-01-01 11:15:00	17	1904-01-01 12:00:00	Negative		Negative		1
1	178.875	125	1	1904-01-01 08:40:00	9	1904-01-01 08:44:00	Negative		Negative		1
1	180	126	1	1904-01-01 11:50:00	9	1904-01-01 12:12:00	Negative		Negative		1
1	181.125	127	1	1904-01-01 12:00:00	3	1904-01-01 12:00:00	Negative		Negative		0
1	182.25	128	1	1904-01-01 11:00:00	1	1904-01-01 13:00:00	Negative		Negative		45
1	183.375	129	1	11:42	25	11:42	Negative		Negative		1
1	184.5	130	1	1904-01-01 08:15:00	1	1904-01-01 13:35:00	Negative		Negative		0
1	185.625	131	1	1904-01-01 13:00:00	1	1904-01-01 16:30:00	Negative		Negative		0
1	186.75	132	1	1904-01-01 15:00:00	1	1904-01-01 17:45:00	Negative		Negative		0
1	187.875	133	1	1904-01-01 10:30:00	10	1904-01-01 13:30:00	Negative		Negative		1
1	189	134	1	1904-01-01 10:30:00	10	1904-01-01 14:45:00	Negative		Negative		2
1	190.125	135	1	1904-01-01 09:00:00	10	1904-01-01 16:06:00	Negative		Negative		1
1	191.25	136	1	1904-01-01 17:13:00	10	1904-01-01 17:13:00	Negative		Negative		2
1	192.375	137	1	1904-01-01 10:28:00	10	1904-01-01 10:28:00	Negative		Negative		0
1	193.5	138	1	1904-01-01 08:00:00	7	1904-01-01 08:30:00	Negative		Negative		1
1	194.625	139	1	1904-01-01 10:00:00	10	1904-01-01 11:31:00	Negative		Negative		1
1	195.75	140	1	1904-01-01 10:30:00	10	1904-01-01 12:50:00	Negative		Negative		1
1	196.875	141	1	1904-01-01 14:24:00	10	1904-01-01 14:24:00	Negative		Negative		1
1	198	142	1	1904-01-01 11:40:00	10	1904-01-01 12:00:00	Negative		Negative		0
1	199.125	143	1	1904-01-01 09:30:00	14	1904-01-01 10:00:00	Error	23020	Negative		1
1	200.25	144	1	1904-01-01 09:45:00	14	1904-01-01 13:05:00	Negative		Negative		1
1	201.375	145	2	1904-01-01 09:30:00	10	1904-01-01 14:35:00	Negative		Negative		1
1	202.5	146	1	1904-01-01 14:00:00	1	1904-01-01 16:45:00	Negative		Negative		0
1	203.625	147	1	1904-01-01 10:30:00	14	1904-01-01 11:00:00	Negative		Negative		1
1	204.75	148	1	1904-01-01 10:00:00	4	1904-01-01 10:00:00	Negative		Negative		1
1	205.875	149	0	1904-01-01 10:00:00	14	1904-01-01 17:35:00	Negative		Negative		0
1	207	150	1	1904-01-01 12:00:00	8	1904-01-01 13:55:00	Negative		Negative		0
1	208.125	151	1	1904-01-01 12:00:00	8	1904-01-01 18:28:00	Negative		Negative		1
1	209.25	152	1	1904-01-01 12:00:00	8	1904-01-01 19:30:00	Negative		Negative		1
1	210.375	153	1	1904-01-01 20:00:00	8	1904-01-01 21:02:00	Negative		Negative		0
1	211.5	149	1	1904-01-01 13:00:00	10	1904-01-01 13:30:00	Negative		Negative		7
1	212.625	155	1	1904-01-01 13:00:00	26	1904-01-01 14:50:00	Negative		Negative		0
1	213.75	156	1	1904-01-01 18:00:00	1	1904-01-01 19:45:00	Negative		Negative		0
1	214.875	157	1	1904-01-01 10:00:00	3	1904-01-01 10:00:00	Negative		Negative		2
1	216	158	1	1904-01-01 18:30:00	1	1904-01-01 19:15:00	Negative		Negative		1
1	217.125	159	1	1904-01-01 02:30:00	8	1904-01-01 02:41:00	Negative		Negative		0
1	218.25	160	1	1904-01-01 10:00:00	15	1904-01-01 08:15:00	Negative		Negative		1
1	219.375	161	1	1904-01-01 10:00:00	14	1904-01-01 11:00:00	Negative		Negative		0
1	220.5	162	1	1904-01-01 07:20:00	17	1904-01-01 07:30:00	Negative		Negative		0
1	221.625	163	1	1904-01-01 19:00:00	15	1904-01-01 19:30:00	Negative		Negative		0
1	222.75	164	1	1904-01-01 15:20:00	14	1904-01-01 15:20:00	Negative		Negative		1
1	223.875	165	1	1904-01-01 12:00:00	10	1904-01-01 17:37:00	Negative		Negative		0
1	225	166	1	1904-01-01 09:30:00	8	1904-01-01 09:48:00	Negative		Negative		0
1	226.125	167	1	1904-01-01 11:00:00	14	1904-01-01 11:30:00	Negative		Negative		1
1	227.25	168	1	1904-01-01 10:00:00	8	1904-01-01 10:00:00	Negative		Negative		1
1	228.375	169	1	1904-01-01 12:00:00	12	1904-01-01 12:22:00	Negative		Negative		2
1	229.5	170	1	1904-01-01 11:30:00	18	1904-01-01 11:40:00	Negative		Negative		2
1	230.625	171	1	1904-01-01 00:30:00	8	1904-01-01 00:44:00	Positive		Positive		2
1	231.75	172	1	1904-01-01 10:00:00	17	1904-01-01 15:30:00	Negative		Negative		1
1	232.875	173	1	1904-01-01 16:00:00	15	1904-01-01 17:00:00	Negative		Negative		0
1	234	174	1	1904-01-01 03:00:00	1	1904-01-01 03:10:00	Negative		Negative		0
1	235.125	175	1	1904-01-01 13:00:00	15	1904-01-01 14:00:00	Negative		Negative		0
1	236.25	176	1	1904-01-01 01:00:00	1	1904-01-01 03:30:00	Negative		Negative		0
1	237.375	176	1	1904-01-01 10:40:00	18	1904-01-01 10:55:00	Negative		Negative		1
1	238.5	177	1	1904-01-01 10:00:00	12	1904-01-01 08:15:00	Negative		Negative		0
1	239.625	178	1	1904-01-01 09:30:00	1	1904-01-01 10:40:00	Negative		Negative		0
1	240.75	179	1	1904-01-01 11:00:00	12	1904-01-01 14:44:00	Negative		Negative		1
1	241.875	180	1	1904-01-01 20:45:00	15	1904-01-01 21:00:00	Negative		Negative		0
1	243	181	1	1904-01-01 19:30:00	15	1904-01-01 19:45:00	Negative		Negative		0
1	244.125	182	1	1904-01-01 11:30:00	11	1904-01-01 12:45:00	Negative		Negative		0
1	245.25	183	1	1904-01-01 09:55:00	27	1904-01-01 10:00:00	Negative		Negative		1
1	246.375	184	1	1904-01-01 09:00:00	12	1904-01-01 12:15:00	Negative		Negative		0
1	247.5	185	1	1904-01-01 10:00:00	12	1904-01-01 14:25:00	Negative		Negative		0
1	248.625	186	1	1904-01-01 10:00:00	7	1904-01-01 12:00:00	Negative		Negative		0
1	249.75	187	1	1904-01-01 13:50:00	5	1904-01-01 14:15:00	Negative		Negative		0
1	250.875	188	1	1904-01-01 10:15:00	8	1904-01-01 10:17:00	Negative		Negative		0
1	252	189	1	1904-01-01 10:00:00	13	1904-01-01 11:38:00	Negative		Negative		1
1	253.125	190	1	1904-01-01 11:30:00	5	1904-01-01 10:00:00	Negative		Negative		0
1	254.25	191	1	1904-01-01 12:00:00	13	1904-01-01 13:00:00	Negative		Negative		1
1	255.375	192	1	1904-01-01 13:30:00	5	1904-01-01 16:20:00	Negative		Negative		0
1	256.5	193	1	1904-01-01 13:30:00	16	1904-01-01 17:40:00	Negative		Negative		0
1	257.625	194	1	1904-01-01 08:00:00	7	1904-01-01 08:30:00	Negative		Negative		0
1	258.75	195	1	1904-01-01 06:30:00	5	1904-01-01 07:10:00	Negative		Negative		0
1	259.875	196	1	1904-01-01 08:00:00	5	1904-01-01 08:55:00	Negative		Negative		1
1	261	197	1	1904-01-01 11:00:00	12	1904-01-01 14:20:00	Negative		Negative		2
1	262.125	198	1	1904-01-01 10:00:00	12	1904-01-01 11:40:00	Negative		Negative		1
1	263.25	199	1	1904-01-01 11:30:00	13	1904-01-01 11:45:00	Negative		Negative		0
1	264.375	200	1		11	1904-01-01 10:00:00	Negative		Negative		0
1	265.5	201	1	1904-01-01 22:00:00	7	1904-01-01 22:30:00	Error	21303	Positive		1
1	266.625	201	0	1904-01-01 06:30:00	11	1904-01-01 06:45:00	Error	21303	Positive		2
1	267.75	202	1	1904-01-01 07:00:00	7	1904-01-01 08:30:00	Error	21303	Negative		3
1	268.875	203	1	1904-01-01 09:00:00	14	1904-01-01 10:00:00	Error	21303	Negative		0
1	270	201	2	1904-01-01 22:00:00	14	1904-01-01 22:00:00	Positive	VL 23568	Positive		1
1	271.125	202	2	1904-01-01 07:00:00	14	1904-01-01 08:00:00	Negative		Negative		3
1	272.25	206	1		14	1904-01-01 09:00:00	Negative		Negative		1
1	273.375	207	1	1904-01-01 09:30:00	14	1904-01-01 10:00:00	Negative		Negative		0
1	274.5	208	1		14	1904-01-01 10:00:00	Negative		Negative		0
1	275.625	209	1	1904-01-01 14:45:00	29	1904-01-01 15:00:00	Negative		Negative		0
1	276.75	210	1	1904-01-01 12:30:00	5	1904-01-01 13:00:00	Negative		Negative		0
1	277.875	211	1	1904-01-01 13:10:00	5	1904-01-01 15:20:00	Negative		Negative		1
1	279	212	1		10	1904-01-01 09:45:00	Negative		Negative		0
1	280.125	213	1	1904-01-01 07:55:00	5	1904-01-01 07:55:00	Negative		Negative		0
1	281.25	214	1	1904-01-01 00:05:00	5	1904-01-01 01:20:00	Negative		Negative		3
1	282.375	215	1		18	1904-01-01 12:00:00	Negative		Negative		0
1	283.5	216	1	1904-01-01 07:55:00	5	1904-01-01 09:00:00	Negative		Negative		0
1	284.625	217	1	1904-01-01 11:00:00	7	1904-01-01 13:40:00	Negative		Negative		0
1	285.75	218	1		10	1904-01-01 16:20:00	Negative		Negative		0
1	286.875	219	1		10	1904-01-01 17:30:00	Positive	VL 77731	Positive		1
1	288	220	1	1904-01-01 10:00:00	18	1904-01-01 11:25:00	Negative		Negative		0
1	289.125	221	1	1904-01-01 12:00:00	10	1904-01-01 12:35:00	Negative		Negative		0
1	290.25	222	1		20	1904-01-01 13:36:00	Negative		Negative		0
1	291.375	223	1	1904-01-01 10:00:00	10	1904-01-01 11:30:00	Negative		Negative		1
1	292.5	224	1	1904-01-01 12:15:00	10	1904-01-01 12:30:00	Negative		Negative		1
1	293.625	225	1	1904-01-01 10:30:00		1904-01-01 12:35:00	Negative		Negative		1
1	294.75	226	1	1904-01-01 10:20:00		1904-01-01 14:10:00	Negative		Negative		0
1	295.875	227	1	1904-01-01 14:45:00		1904-01-01 10:00:00	Negative		Negative		11
1	297	228	1	1904-01-01 11:00:00		1904-01-01 11:15:00	Negative		Negative		0
1	298.125	229	1	1904-01-01 09:20:00		1904-01-01 09:35:00	Negative		Negative		0
1	299.25	230	1	1904-01-01 13:45:00		1904-01-01 13:50:00	Negative		Negative		2
1	300.375	231	1			1904-01-01 10:25:00	Negative		Negative		0
1	301.5	232	1		10	1904-01-01 08:32:00	Negative		Negative		0
1	302.625	233	1		10	1904-01-01 09:52:00	Negative		Negative		0
1	303.75	234	1		10	1904-01-01 13:25:00	Negative		Negative		0
1	304.875	235	1	1904-01-01 14:15:00	18	1904-01-01 14:35:00	Negative		Negative		57
1	306	236	1	1904-01-01 07:30:00	5	1904-01-01 08:35:00	Negative		Negative		1
1	307.125	237	1		10	1904-01-01 10:45:00	Error	23020	Negative		0
1	308.25	237	2		10	1904-01-01 14:00:00	Negative		Negative		0
1	309.375	238	1		10	1904-01-01 15:50:00	Negative		Negative		0
1	310.5	239	1	1904-01-01 09:00:00	18	1904-01-01 14:40:00	Negative		Negative		0
1	311.625	240	1		10	1904-01-01 09:22:00	Negative		Negative		0
1	312.75	241	1	1904-01-01 09:40:00	18	1904-01-01 11:30:00	Negative		Negative		1
1	313.875	242	1		10	1904-01-01 12:20:00	Negative		Negative		0
1	315	243	1	1904-01-01 11:45:00	18	1904-01-01 12:30:00	Negative		Negative		1
1	316.125	244	1	1904-01-01 23:25:00	16	1904-01-01 23:50:00	Negative		Negative		0
1	317.25	245	1	1904-01-01 01:30:00	16	1904-01-01 01:50:00	Negative		Negative		0
1	318.375	246	1	1904-01-01 07:00:00	10	1904-01-01 08:30:00	Negative		Negative		1
1	319.5	247	1		10	1904-01-01 11:35:00	Negative		Negative		0
1	320.625	248	1		18	1904-01-01 16:00:00	Error	24005	Negative		0
1	321.75	248	2		18	1904-01-01 08:25:00	Error	12000	Negative		0
1	322.875	249	1		10	08:33	Negative		Negative		0
1	324	250	1	1904-01-01 14:00:00	28	1904-01-01 14:26:00	Negative		Negative		0
1	325.125	251	1	1904-01-01 07:45:00	5	1904-01-01 08:25:00	Negative		Negative		0
1	326.25	252	1	1904-01-01 11:55:00	5	1904-01-01 13:30:00	Negative		Negative		0
1	327.375	253	1	1904-01-01 14:10:00	5	1904-01-01 16:15:00	Negative		Negative		1
1	328.5	254	1	1904-01-01 09:45:00	16	1904-01-01 10:15:00	Negative		Negative		0
1	329.625	255	1	1904-01-01 23:00:00	8	1904-01-01 23:45:00	Negative		Negative		0
1	330.75	256	1	1904-01-01 09:00:00	16	1904-01-01 10:40:00	Negative		Negative		0
1	331.875	257	1	1904-01-01 04:00:00	16	1904-01-01 17:00:00	Negative		Negative		0
1	333	258	1	1904-01-01 09:00:00	20	1904-01-01 12:00:00	Negative		Negative		1
1	334.125	259	1	1904-01-01 10:15:00	13	1904-01-01 10:30:00	Negative		Negative		1
1	335.25	260	1		10	1904-01-01 14:00:00	Negative		Negative		0
1	336.375	261	1	1904-01-01 22:45:00	16	1904-01-01 23:05:00	Negative		Negative		0
1	337.5	262	1	1904-01-01 10:00:00	20	1904-01-01 17:00:00	Negative		Negative		1
1	338.625	263	1	1904-01-01 20:00:00	20	1904-01-01 11:00:00	Negative		Negative		0
1	339.75	264	1	1904-01-01 14:00:00	18	1904-01-01 10:20:00	Negative		Negative		0
1	340.875	264	1	1904-01-01 23:00:00	10	1904-01-01 08:12:00	Negative		Negative		0
1	342	265	1	1904-01-01 10:30:00	10	1904-01-01 12:11:00	Negative		Negative		0
1	343.125	266	1		10	1904-01-01 09:21:00	Negative		Negative		0
1	344.25	267	1		10	1904-01-01 10:59:00	Negative		Negative		0
1	345.375	268	1		16	1904-01-01 13:00:00	Negative		Negative		0
1	346.5	269	1	1904-01-01 13:45:00	14	1904-01-01 14:00:00	Negative		Negative		0
1	347.625	270	1		10	1904-01-01 08:56:00	Negative		Negative		0
1	348.75	271	1		10	1904-01-01 10:15:00	Negative		Negative		0
1	349.875	272	1	1904-01-01 09:30:00	5	1904-01-01 12:00:00	Negative		Negative		1
1	351	273	1	1904-01-01 11:00:00	14	1904-01-01 12:00:00	Negative		Negative		0
1	352.125	274	1	1904-01-01 10:45:00	14	1904-01-01 13:50:00	Negative		Negative		1
1	353.25	275	1	1904-01-01 09:30:00	14	1904-01-01 08:45:00	Positive	2234683	Positive		2
1	354.375	275	0	1904-01-01 09:30:00	14	1904-01-01 10:15:00	Positive	2881642	Positive		2
1	355.5	277	1	1904-01-01 14:10:00	16	1904-01-01 14:20:00	Negative		Negative		0
1	356.625	278	1	1904-01-01 06:00:00	14	1904-01-01 06:30:00	Negative		Negative		1
1	357.75	279	1	1904-01-01 04:30:00	13	1904-01-01 05:00:00	Negative		Negative		0
1	358.875	280	1		10	1904-01-01 08:48:00	Error	24001	Positive		0
1	360	280	2		10	1904-01-01 10:02:00	Error	24005	Positive		0
1	361.125	280	3		10	1904-01-01 11:00:00	Positive	VL 208664	Positive		0
1	362.25	281	1	1904-01-01 12:00:00	14	1904-01-01 12:15:00	Negative		Negative		1
1	363.375	282	1	1904-01-01 12:30:00	10	1904-01-01 13:47:00	Negative		Negative		0
1	364.5	1282	1	1904-01-01 12:30:00	10	1904-01-01 10:00:00	Negative		Negative		0
1	365.625	283	1		10	1904-01-01 16:30:00	Negative		Negative		0
1	366.75	284	1		9	1904-01-01 18:08:00	Negative		Negative		1
1	367.875	285	1		20	1904-01-01 08:22:00	Negative		Negative		1
1	369	286	1		10	1904-01-01 10:04:00	Negative		Negative		0
1	370.125	287	1		10	1904-01-01 16:04:00	Negative		Negative		0
1	371.25	288	1	1904-01-01 10:00:00	10	1904-01-01 17:10:00	Negative		Negative		0
1	372.375	289	1	1904-01-01 12:00:00	10	1904-01-01 16:19:00	Negative		Negative		0
1	373.5	290	1	1904-01-01 16:40:00	24	1904-01-01 16:50:00	Negative		Negative		0
1	374.625	291	1		10	1904-01-01 10:12:00	Negative		Negative		0
1	375.75	292	1	1904-01-01 10:00:00	13	1904-01-01 14:15:00	Negative		Negative		0
1	376.875	293	1	1904-01-01 11:30:00	10	1904-01-01 13:04:00	Negative		Negative		0
1	378	294	1	1904-01-01 12:30:00	13	1904-01-01 13:30:00	Negative		Negative		1
1	379.125	295	1	1904-01-01 14:30:00	13	1904-01-01 14:40:00	Negative		Negative		1
1	380.25	296	1	1904-01-01 09:40:00	8	1904-01-01 10:15:00	Negative		Negative		1
1	381.375	297	1	1904-01-01 10:30:00	14	1904-01-01 10:00:00	Negative		Negative		2
1	382.5	298	1	1904-01-01 14:30:00	13	1904-01-01 15:40:00	Positive	2704	Positive		0
1	383.625	299	1	1904-01-01 13:00:00	13	1904-01-01 13:35:00	Negative		Negative		0
1	384.75	300	1	1904-01-01 17:00:00	17	1904-01-01 18:20:00	Negative		Negative		0
1	385.875	301	1	1904-01-01 09:30:00	13	1904-01-01 09:45:00	Negative		Negative		1
1	387	302	1		16	1904-01-01 06:35:00	Negative		Negative		0
1	388.125	303	1		10	1904-01-01 09:00:00	Negative		Negative		1
1	389.25	304	1	at birth	10	1904-01-01 10:12:00	Negative		Negative		0
1	390.375	305	1	1904-01-01 14:20:00	14	1904-01-01 14:50:00	Negative		Negative		1
1	391.5	306	1	1904-01-01 14:30:00	14	1904-01-01 16:05:00	Negative		Negative		2
1	392.625	307	1	1904-01-01 14:30:00	10	1904-01-01 17:17:00	Negative		Negative		18
1	393.75	308	1		10	1904-01-01 14:14:00	Negative		Negative		0
2	1	1	1	1904-01-01 08:15:00	100	1904-01-01 08:31:00	Negative		Negative		27
2	2	2	1	1904-01-01 09:39:00	100	1904-01-01 09:39:00	Negative		Negative		23
2	3	3	1	1904-01-01 11:00:00	100	1904-01-01 11:08:00	Negative		Negative		17
2	4	4	1	1904-01-01 12:05:00	100	1904-01-01 12:14:00	Negative		Negative		26
2	5	5	1	1904-01-01 13:30:00	100	1904-01-01 13:41:00	Negative		Negative		34
2	6	6	1	1904-01-01 14:30:00	100	1904-01-01 14:45:00	Negative		Negative		51
2	7	7	2	1904-01-01 11:00:00	100	1904-01-01 12:16:00	Negative		Negative		9
2	8	7	1	1904-01-01 11:00:00	100	1904-01-01 11:03:00	Error	23020	Negative		9
2	9	8	1	1904-01-01 09:00:00	100	1904-01-01 09:03:00	Negative		Negative		42
2	10	9	1	1904-01-01 09:50:00	100	1904-01-01 09:53:00	Negative		Negative		44
2	11	10	1	13:21	100	13:21	Negative		Negative		42
2	12	11	1	1904-01-01 14:30:00	100	1904-01-01 14:37:00	Negative		Negative		45
2	13	12	1	1904-01-01 08:00:00	100	1904-01-01 08:12:00	Negative		Negative		18
2	14	13	1	1904-01-01 12:00:00	100	1904-01-01 15:02:00	Negative		Negative		43
2	15	14	1	1904-01-01 14:34:00	100	1904-01-01 14:34:00	Negative		Negative		25
2	16	15	1	1904-01-01 12:30:00	100	1904-01-01 13:46:00	Negative		Negative		41
2	17	16	1	1904-01-01 11:20:00	100	1904-01-01 11:20:00	Negative		Negative		43
2	18	17	1	1904-01-01 12:16:00	300	1904-01-01 12:16:00	Negative		Negative		57
2	19	18	1	1904-01-01 13:15:00	300	1904-01-01 13:15:00	Negative		Negative		35
2	20	19	1	1904-01-01 10:58:00	100	1904-01-01 10:58:00	Negative		Negative		36
2	21	20	1	1904-01-01 11:58:00	300	1904-01-01 12:03:00	Negative		Negative		0
2	22	21	1	1904-01-01 12:00:00	300	1904-01-01 12:00:00	Negative		Negative		3
2	23	22	1	1904-01-01 13:47:00	300	1904-01-01 13:51:00	Negative		Negative		43
2	24	23	1	1904-01-01 11:40:00	300	1904-01-01 11:46:00	Negative		Negative		11
2	25	24	1	1904-01-01 13:00:00	300	1904-01-01 13:43:00	Negative		Negative		34
2	26	25	1	1904-01-01 12:52:00	300	1904-01-01 12:52:00	Negative		Negative		37
2	27	26	1	1904-01-01 13:49:00	200	1904-01-01 13:59:00	Negative		Negative		6
2	28	27	1	1904-01-01 11:17:00	300	1904-01-01 11:22:00	Negative		Negative		55
2	29	28	1	1904-01-01 12:34:00	300	1904-01-01 12:37:00	Negative		Negative		44
2	30	29	1	1904-01-01 12:31:00	200	1904-01-01 12:32:00	Positive		Positive		129
2	31	30	0	1904-01-01 13:22:00	300	1904-01-01 13:56:00	Negative		Negative		70
2	32	31	1	1904-01-01 12:39:00	100	1904-01-01 12:45:00	Negative		Negative		47
2	33	32	1	1904-01-01 14:41:00	100	1904-01-01 14:41:00	Negative		Negative		100
2	34	33	1	1904-01-01 15:50:00	100	1904-01-01 15:52:00	Negative		Negative		42
2	35	34	1	1904-01-01 16:50:00	100	1904-01-01 17:50:00	Error	23020	Negative		0
2	36	34	2	1904-01-01 16:50:00	100	1904-01-01 17:57:00	Error	23020	Negative		0
2	37	35	1	1904-01-01 13:00:00	100	1904-01-01 13:04:00	Error	23020	Negative		50
2	38	35	2	1904-01-01 14:15:00	100	1904-01-01 14:18:00	Negative		Negative		50
2	39	34	3	1904-01-01 16:50:00	100	1904-01-01 08:24:00	Negative		Negative		0
2	40	36	1	1904-01-01 11:30:00	100	1904-01-01 11:45:00	Negative		Negative		42
2	41	37	1	1904-01-01 16:00:00	100	1904-01-01 09:32:00	Negative		Negative		42
2	42	38	1	1904-01-01 16:00:00	100	1904-01-01 16:01:00	Negative		Negative		44
2	43	39	1	1904-01-01 09:00:00	100	1904-01-01 09:48:00	Negative		Negative		42
2	44	40	1	1904-01-01 15:25:00	100	15:27	Negative		Negative		0
2	45	41	1	1904-01-01 11:45:00	100	1904-01-01 11:50:00	Negative		Negative		42
2	46	42	1	1904-01-01 09:55:00	100	1904-01-01 11:03:00	Negative		Negative		42
2	47	43	1	1904-01-01 13:36:00	100	1904-01-01 13:45:00	Error	52004	Negative		18
2	48	43	2	1904-01-01 13:36:00	100	1904-01-01 14:39:00	Negative		Negative		18
2	49	44	1	1904-01-01 12:07:00	300	1904-01-01 12:11:00	Negative		Negative		18
2	50	45	2	1904-01-01 13:45:00	300	1904-01-01 13:50:00	Negative		Negative		43
2	51	46	1	1904-01-01 14:40:00	100	1904-01-01 14:52:00	Negative		Negative		44
2	52	47	1	1904-01-01 10:30:00	100	1904-01-01 10:51:00	Negative		Negative		42
2	53	48	1	1904-01-01 11:00:00	100	1904-01-01 12:27:00	Negative		Negative		52
2	54	49	1	1904-01-01 12:45:00	100	14:51	Negative		Negative		47
2	55	50	1	1904-01-01 10:30:00	100	1904-01-01 10:55:00	Negative		Negative		5
2	56	51	1	1904-01-01 09:30:00	100	1904-01-01 10:06:00	Negative		Negative		36
2	57	52	1	1904-01-01 11:00:00	100	1904-01-01 11:10:00	Negative		Negative		46
2	58	53	1	1904-01-01 12:00:00	100	1904-01-01 12:26:00	Negative		Negative		25
2	59	54	1	1904-01-01 14:15:00	100	1904-01-01 14:34:00	Negative		Negative		21
2	60	55	1	1904-01-01 09:30:00	100	1904-01-01 09:41:00	Negative		Negative		1
2	61	56	1	1904-01-01 12:30:00	100	1904-01-01 12:58:00	Negative		Negative		241
2	62	57	1	1904-01-01 11:30:00	100	1904-01-01 11:57:00	Negative		Negative		62
2	63	58	1	1904-01-01 13:00:00	100	1904-01-01 13:16:00	Negative		Negative		44
2	64	59	1	1904-01-01 14:00:00	100	1904-01-01 14:16:00	Negative		Negative		3
2	65	60	1	1904-01-01 15:00:00	100	1904-01-01 15:20:00	Negative		Negative		1
2	66	61	1	1904-01-01 11:00:00	100	1904-01-01 11:21:00	Negative		Negative		64
2	68	62	1	1904-01-01 13:30:00	100	1904-01-01 14:23:00	Negative		Negative		2
2	69	63	1	1904-01-01 14:00:00	100	1904-01-01 14:21:00	Error	23026	Negative		184
2	70	63	2	1904-01-01 08:00:00	100	08:06	Negative		Negative		185
2	71	64	1	1904-01-01 15:00:00	100	1904-01-01 15:19:00	Negative		Negative		35
2	72	65	1	1904-01-01 09:00:00	100	1904-01-01 09:33:00	Error	23020	Negative		43
2	73	65	2	1904-01-01 09:00:00	100	1904-01-01 10:31:00	Negative		Negative		43
2	74	43	0	1904-01-01 11:00:00	100	1904-01-01 09:42:00	Negative		Negative		42
2	77	67	1	1904-01-01 12:00:00	100	1904-01-01 12:15:00	Negative		Negative		1
2	79	68	1	1904-01-01 14:20:00	100	1904-01-01 14:31:00	Negative		Negative		42
2	80	64	0	1904-01-01 15:00:00	100	1904-01-01 15:14:00	Error	23026	Negative		42
2	81	64	0	1904-01-01 15:00:00	100	1904-01-01 16:31:00	Negative		Negative		42
2	82	70	1	1904-01-01 10:30:00	100	1904-01-01 10:41:00	Negative		Negative		41
2	83	71	1	1904-01-01 15:45:00	100	1904-01-01 15:53:00	Negative		Negative		65
2	84	21	0	1904-01-01 15:00:00	100	1904-01-01 15:16:00	Negative		Negative		66
2	85	73	1	1904-01-01 16:00:00	100	1904-01-01 16:17:00	Negative		Negative		42
2	86	74	1	1904-01-01 17:00:00	100	1904-01-01 17:13:00	Negative		Negative		7
2	87	53	0	1904-01-01 11:30:00	100	1904-01-01 11:39:00	Negative		Negative		45
2	88	76	1	1904-01-01 10:00:00	100	1904-01-01 11:39:00	Error	23020	Negative		1
2	89	76	2	1904-01-01 10:00:00	100	1904-01-01 11:45:00	Negative		Negative		1
2	90	77	1	1904-01-01 10:30:00	100	1904-01-01 13:11:00	Negative		Negative		46
2	91	78	1	1904-01-01 12:00:00	100	1904-01-01 14:16:00	Negative		Negative		40
2	92	79	1	1904-01-01 16:00:00	100	1904-01-01 16:16:00	Negative		Negative		43
2	93	80	1	1904-01-01 16:30:00	100	1904-01-01 08:23:00	Error	24001	Negative		47
2	94	80	2	1904-01-01 16:30:00	100	1904-01-01 12:10:00	Negative		Negative		47
2	95	81	1	1904-01-01 14:00:00	100	1904-01-01 14:18:00	Negative		Negative		116
2	96	82	1	1904-01-01 15:00:00	100	1904-01-01 15:17:00	Negative		Negative		40
2	97	83	1	1904-01-01 16:00:00	100	1904-01-01 09:51:00	Negative		Negative		47
2	98	84	1	1904-01-01 12:00:00	100	1904-01-01 12:20:00	Negative		Negative		42
2	99	85	1	1904-01-01 13:45:00	100	1904-01-01 13:53:00	Negative		Negative		42
2	100	86	1	1904-01-01 13:00:00	100	1904-01-01 13:12:00	Negative		Negative		47
2	101	87	1	1904-01-01 14:14:00	100	1904-01-01 14:32:00	Negative		Negative		42
2	102	88	1	1904-01-01 16:00:00	100	1904-01-01 16:11:00	Negative		Negative		41
2	103	89	1	1904-01-01 13:30:00	100	1904-01-01 13:46:00	Negative		Negative		43
2	104	90	1	1904-01-01 13:45:00	100	1904-01-01 14:07:00	Negative		Negative		43
2	105	91	1	1904-01-01 12:00:00	100	1904-01-01 12:44:00	Negative		Negative		42
2	106	92	1	1904-01-01 14:30:00	100	1904-01-01 14:43:00	Negative		Negative		46
2	107	93	1	1904-01-01 08:45:00	100	1904-01-01 08:45:00	Negative		Negative		40
2	108	94	1	1904-01-01 14:13:00	100	1904-01-01 14:13:00	Negative		Negative		59
2	109	95	1	1904-01-01 11:00:00	100	1904-01-01 11:05:00	Negative		Negative		11
2	110	96	1	1904-01-01 11:50:00	100	1904-01-01 11:55:00	Negative		Negative		77
2	111	97	1	1904-01-01 11:25:00	100	1904-01-01 11:25:00	Negative		Negative		41
2	112	98	1	1904-01-01 14:00:00	100	1904-01-01 14:05:00	Negative		Negative		42
2	114	99	1	1904-01-01 13:00:00	100	1904-01-01 08:45:00	Error	23026	Negative		49
2	115	99	2	1904-01-01 13:00:00	100	1904-01-01 16:53:00	Error	24001	Negative		49
2	116	99	3	1904-01-01 13:00:00	100	1904-01-01 14:35:00	Negative		Negative		49
2	117	100	1	1904-01-01 15:12:00	100	1904-01-01 15:15:00	Positive		Positive	730910 cp/ml	0
2	118	101	1	1904-01-01 11:00:00	100	1904-01-01 11:05:00	Negative		Negative		269
2	119	101	1	1904-01-01 12:20:00	100	1904-01-01 12:25:00	Negative		Negative		269
2	120	102	1	1904-01-01 13:40:00	100	1904-01-01 13:45:00	Negative		Negative		43
2	121	41	0	1904-01-01 14:00:00	100	1904-01-01 14:40:00	Negative		Negative		112
2	123	104	1	1904-01-01 14:20:00	100	1904-01-01 14:31:00	Negative		Negative		9
2	124	105	1	1904-01-01 12:00:00	100	1904-01-01 12:26:00	Negative		Negative		42
2	125	106	1	1904-01-01 13:30:00	100	1904-01-01 13:48:00	Negative		Negative		270
2	126	107	1	1904-01-01 09:30:00	100	1904-01-01 09:59:00	Negative		Negative		4
2	127	68	0	1904-01-01 14:00:00	100	1904-01-01 14:46:00	Negative		Negative		99
2	128	74	0	1904-01-01 10:15:00	100	1904-01-01 10:30:00	Negative		Negative		51
2	129	110	1	1904-01-01 10:15:00	100	1904-01-01 10:31:00	Negative		Negative		5
2	130	74	0	1904-01-01 08:00:00	100	1904-01-01 08:20:00	Negative		Negative		57
2	131	111	1	1904-01-01 14:50:00	100	1904-01-01 14:57:00	Negative		Negative		43
2	132	112	1	1904-01-01 11:30:00	100	1904-01-01 11:34:00	Negative		Negative		10
2	133	113	1	1904-01-01 11:30:00	100	1904-01-01 14:58:00	Negative		Negative		75
2	134	114	1	1904-01-01 12:30:00	100	1904-01-01 15:00:00	Negative		Negative		45
2	135	114	2	1904-01-01 15:55:00	100	1904-01-01 15:55:00	Negative		Negative		45
2	136	115	1	1904-01-01 08:30:00	100	1904-01-01 08:30:00	Error	10002	Negative		42
2	137	116	1	1904-01-01 10:00:00	100	1904-01-01 10:48:00	Negative		Negative		42
2	138	115	2	1904-01-01 10:00:00	100	1904-01-01 12:20:00	Negative		Negative		42
2	139	117	1	1904-01-01 10:30:00	100	1904-01-01 11:05:00	Negative		Negative		42
2	141	118	1	1904-01-01 11:00:00	100	1904-01-01 11:28:00	Negative		Negative		31
2	142	119	1	1904-01-01 11:00:00	100	1904-01-01 11:38:00	Negative		Negative		42
2	143	120	1	1904-01-01 13:00:00	100	1904-01-01 13:20:00	Negative		Negative		21
2	144	95	0	1904-01-01 15:00:00	100	1904-01-01 15:02:00	Negative		Negative		49
2	145	95	0	1904-01-01 13:45:00	100	1904-01-01 13:48:00	Error	23026	Negative		49
2	146	122	1	1904-01-01 12:50:00	100	1904-01-01 14:14:00	Negative		Negative		41
2	147	123	1	1904-01-01 14:00:00	100	1904-01-01 14:14:00	Negative		Negative		3
2	148	124	1	1904-01-01 12:45:00	100	14:06	Negative		Negative		29
2	149	125	1	1904-01-01 15:45:00	100	1904-01-01 14:55:00	Negative		Negative		44
2	150	126	1	1904-01-01 15:45:00	100	15:54	Negative		Negative		18
2	151	63	0	1904-01-01 11:00:00	100	1904-01-01 11:04:00	Negative		Negative		267
2	152	128	1	1904-01-01 15:00:00	100	1904-01-01 15:24:00	Negative		Negative		39
2	153	11	0	1904-01-01 08:20:00	100	1904-01-01 08:31:00	Negative		Negative		205
2	154	130	1	1904-01-01 13:00:00	100	1904-01-01 13:07:00	Negative		Negative		42
2	155	131	1	1904-01-01 12:00:00	100	1904-01-01 12:14:00	Negative		Negative		39
2	157	132	1	1904-01-01 12:00:00	100	1904-01-01 12:30:00	Error	10002	Negative		24
2	158	132	2	1904-01-01 12:00:00	100	1904-01-01 13:30:00	Error	23026	Negative		24
2	159	133	1	1904-01-01 11:50:00	100	1904-01-01 11:54:00	Negative		Negative		44
2	160	134	1	1904-01-01 12:00:00	100	1904-01-01 12:08:00	Negative		Negative		42
2	161	118	0	1904-01-01 14:15:00	100	1904-01-01 14:28:00	Negative		Negative		42
2	162	136	0	1904-01-01 12:30:00	100	1904-01-01 12:55:00	Negative		Negative		42
2	163	137	1	1904-01-01 12:15:00	100	1904-01-01 12:34:00	Negative		Negative		43
2	164	138	1	1904-01-01 13:30:00	100	1904-01-01 13:34:00	Negative		Negative		42
2	165	139	1	1904-01-01 10:30:00	100	1904-01-01 10:45:00	Negative		Negative		42
2	166	140	1	1904-01-01 08:20:00	100	1904-01-01 08:31:00	Error	52007	Negative		38
2	167	140	2	1904-01-01 08:20:00	100	1904-01-01 11:30:00	Negative		Negative		38
2	168	141	1	1904-01-01 12:15:00	100	1904-01-01 12:21:00	Negative		Negative		41
2	169	142	1	1904-01-01 13:00:00	100	1904-01-01 13:00:00	Negative		Negative		43
2	170	143	1	1904-01-01 15:20:00	100	1904-01-01 15:20:00	Negative		Negative		189
2	172	144	1	1904-01-01 13:00:00	100	1904-01-01 13:59:00	Negative		Negative		44
2	173	145	1	1904-01-01 13:30:00	100	1904-01-01 13:44:00	Negative		Negative		46
2	174	146	1	1904-01-01 14:00:00	100	1904-01-01 14:00:00	Negative		Negative		0
2	175	147	1	1904-01-01 14:45:00	100	1904-01-01 14:45:00	Negative		Negative		42
2	176	148	1	1904-01-01 10:15:00	100	1904-01-01 10:26:00	Negative		Negative		30
2	177	149	1	1904-01-01 13:00:00	100	1904-01-01 13:07:00	Error	24001	Negative		42
2	178	150	1	1904-01-01 14:00:00	100	1904-01-01 14:03:00	Negative		Negative		314
2	179	149	2	1904-01-01 15:00:00	100	1904-01-01 15:04:00	Negative		Negative		42
2	180	152	1	1904-01-01 12:00:00	100	12:09	Error	24001	Negative		94
2	181	153	1	1904-01-01 08:00:00	100	1904-01-01 08:11:00	Negative		Negative		33
2	182	149	0	1904-01-01 09:00:00	100	1904-01-01 09:11:00	Negative		Negative		45
2	183	53	0	1904-01-01 13:30:00	100	1904-01-01 13:46:00	Negative		Negative		160
2	184	156	1	1904-01-01 10:45:00	100	1904-01-01 10:58:00	Negative		Negative		42
2	185	157	1	1904-01-01 14:30:00	100	1904-01-01 14:40:00	Positive		Positive	4523 cp/ml	3
2	186	148	0	1904-01-01 13:30:00	100	1904-01-01 13:43:00	Negative		Negative		42
2	187	157	0	1904-01-01 15:30:00	100	1904-01-01 15:32:00	Positive		Positive	1852 cp/ml	3
2	188	159	1	1904-01-01 09:00:00	100	1904-01-01 09:32:00	Negative		Negative		43
2	189	160	1	1904-01-01 15:45:00	100	1904-01-01 15:51:00	Negative		Negative		145
2	190	161	1	1904-01-01 10:30:00	100	1904-01-01 10:43:00	Negative		Negative		42
2	191	162	1	1904-01-01 12:45:00	100	1904-01-01 12:50:00	Negative		Negative		44
2	192	153	0	1904-01-01 10:00:00	100	1904-01-01 10:12:00	Negative		Negative		45
2	193	164	1	1904-01-01 11:15:00	100	1904-01-01 11:22:00	Negative		Negative		42
